# Supplementary material for: Rosa x hybrida: A New Tool for Functional Food Development with Triple-Negative Breast Antitumoral Implications
Source: Int J Mol Sci. 2026 Jan 16;27(2):907. doi: 10.3390/ijms27020907 (PMC12841513; doi:10.3390/ijms27020907)
Supplement: Supplementary file 1 [file ijms-27-00907-s001.zip]

Archive with 1 entries (1 files):
- ijms-3946827-supplementary.pdf
